# Supplementary material for: Socially Sustainable Interventions for Childhood Obesity Management: A Scoping Review of Randomized Controlled Trials
Source: Healthcare (Basel). 2025 Nov 16;13(22):2932. doi: 10.3390/healthcare13222932 (PMC12652010; doi:10.3390/healthcare13222932)
Supplement: Supplementary file 1 [file healthcare-13-02932-s001.zip]

Archive with 1 entries (1 files):
- healthcare-3939246-supplementary.pdf
